# Supplementary material for: ‘Veni, Vidi, Vaccini’: consensus-based vaccination pathway implementation in a paediatric tertiary hospital in Tuscany, Italy
Source: Eur J Public Health. 2026 Jun 24;36(4):ckag109. doi: 10.1093/eurpub/ckag109 (PMC13293060; doi:10.1093/eurpub/ckag109)
Supplement: ckag109_Supplementary_Data [file ckag109_supplementary_data.zip]

Archive with 4 entries (4 files):
- 14-Jun-2026_031857_ejph-2025-10-om-0891-File005.docx
- ejph-2025-10-om-0891-File005.docx
- 15-Jun-2026_060302_ejph-2025-10-om-0891-File005.docx
- ejph-2025-10-om-0891-File006.docx
